# Supplementary material for: In Vitro Effectiveness of Soft Contact Lens Solutions Available on the Dutch Market against Acanthamoeba Species
Source: Pathogens. 2023 Jan 29;12(2):214. doi: 10.3390/pathogens12020214 (PMC9959425; doi:10.3390/pathogens12020214)
Supplement: Supplementary file 1 [file pathogens-12-00214-s001.zip]

Archive with 1 entries (1 files):
- pathogens-2133108-supplementary.pdf
